# Supplementary material for: Thermoresponsive and Conductive Chitosan-Polyurethane Biocompatible Thin Films with Potential Coating Application
Source: Polymers (Basel). 2021 Jan 20;13(3):326. doi: 10.3390/polym13030326 (PMC7864029; doi:10.3390/polym13030326)
Supplement: Supplementary file 1 [file polymers-13-00326-s001.zip]

Archive with 3 entries (2 files):
- Supplementary Information-Polymers/
- Supplementary Information-Polymers/Supplementary Information-Polymers.docx
- Supplementary Information-Polymers/Supporting information-Polymers-Movie S1.wmv
